# Supplementary material for: Observation of image pair creation and annihilation from superluminal scattering sources
Source: Sci Adv. 2016 Apr 15;2(4):e1501691. doi: 10.1126/sciadv.1501691 (PMC4846444; doi:10.1126/sciadv.1501691)
Supplement: http://advances.sciencemag.org/cgi/content/full/2/4/e1501691/DC1 [file 1501691_Videos_S1_to_S4.zip]

Archive with 4 entries (4 files):
- Supplementary_Video_1.avi
- Supplementary_Video_2.avi
- Supplementary_Video_3.avi
- Supplementary_Video_4.avi
